# Supplementary material for: TunR2, a novel mode-of-action tunicamycin-type antibiotic: Pharmacokinetics in C57BL/6 mouse and Holstein cattle
Source: PLoS One. 2025 Jul 23;20(7):e0327932. doi: 10.1371/journal.pone.0327932 (PMC12286339; doi:10.1371/journal.pone.0327932)
Supplement: S1 Data Set — (XLSX) [file pone.0327932.s030.xlsx]

## Sheet: All mice weight
	Group		Bodywt | g
Subject Name	Group	Sex	Day | -2	Day | -1
2164_01	1	Female		20.92
2164_02	1	Female		18.17
2164_42	1	Male		23.66
2164_43	1	Male		23.82
2164_21	1	Female	18.57
2164_22	1	Female	19.41
2164_62	1	Male	24.68
2164_63	1	Male	21.95
2164_03	2	Female		22.92
2164_04	2	Female		20.95
2164_44	2	Male		25.67
2164_45	2	Male		23.78
2164_23	2	Female	20.47
2164_24	2	Female	17.12
2164_64	2	Male	21.82
2164_65	2	Male	22.05
2164_05	3	Female		21.72
2164_06	3	Female		19.3
2164_46	3	Male		24.19
2164_47	3	Male		25.28
2164_25	3	Female	19.29
2164_26	3	Female	17.98
2164_66	3	Male	24.58
2164_67	3	Male	21.37
2164_90	3	Male		25.9
2164_91	3	Male		25
2164_07	4	Female		21.6
2164_08	4	Female		17.65
2164_48	4	Male		26.2
2164_49	4	Male		24.1
2164_27	4	Female	19.29
2164_28	4	Female	19.06
2164_68	4	Male	24.78
2164_69	4	Male	23.77
2164_84	4	Female		18
2164_85	4	Female		18.5
2164_92	4	Male		23.9
2164_93	4	Male		24.5
2164_09	5	Female		17.31
2164_10	5	Female		17.79
2164_50	5	Male		25.08
2164_51	5	Male		24.58
2164_29	5	Female	18.22
2164_30	5	Female	19.22
2164_70	5	Male	23.35
2164_71	5	Male	21.85
2164_94	5	Male		25.5
2164_11	6	Female		20.36
2164_12	6	Female		17.54
2164_52	6	Male		24.79
2164_53	6	Male		23.54
2164_31	6	Female	18.36
2164_32	6	Female	18.26
2164_72	6	Male	24.01
2164_73	6	Male	21.86
2164_13	7	Female		18.12
2164_14	7	Female		17.82
2164_54	7	Male		24.21
2164_55	7	Male		23.12
2164_33	7	Female	17.91
2164_34	7	Female	18.51
2164_74	7	Male	22.84
2164_75	7	Male	23.62
2164_86	7	Female		19.1
2164_87	7	Female		18
2164_95	7	Male		24.6
2164_96	7	Male		25.6
2164_15	8	Female		18.29
2164_16	8	Female		18.86
2164_56	8	Male		22.48
2164_57	8	Male		24.48
2164_35	8	Female	17.77
2164_36	8	Female	18.64
2164_76	8	Male	24.8
2164_77	8	Male	23.03
2164_17	9	Female		19.19
2164_18	9	Female		19.27
2164_58	9	Male		22.93
2164_59	9	Male		23.83
2164_37	9	Female	17.55
2164_38	9	Female	20.62
2164_78	9	Male	21.54
2164_82	9	Male	22.84
2164_19	10	Female		19.25
2164_20	10	Female		19.32
2164_60	10	Male		21.65
2164_61	10	Male		24.54
2164_39	10	Female	17.27
2164_40	10	Female	18.11
2164_80	10	Male	25.42
2164_81	10	Male	23.6
2164_88	10	Female		18.3
2164_89	10	Female		18.3
2164_97	10	Male		23.8
2164_98	10	Male		25.7

## Sheet: NatTun
	N-acyl variants [ug/mL] in blood (1st trial)																																TOTAL
Time (min)	C15a				C15i				C15s				C16i				C16s				C17a				C17i				C17s
0:05:00	0.654	0.6	0		4.16	5.09	2.96		1.48	2.02	0		13.94	19.93	8.74		11.74	14.9	8.23		3.33	5.17	2.12		1.29	2.44	0		0	0	0		36.594	43.15	49.05	38.2647
0:15:00	0	0	0	0.45	3.05	3.14	1.44	3.28	0	0.88	0	1.37	11.04	13.32	8.5	9.98	7.94	11.93	7.22	8.7	1.55	2.48	1.75	2.23	0.58	0.88	0	0.99	0	0	0	0	22.4216	33.1421	26.8475	27.4704
0:30:00	0	0	0	0	0	0.88	0	1.74	0	0	0	0	5.14	8.19	4.46	9.87	6.17	7.1	3.02	5.24	0.39	1.9	0.56	1.17	0	0.8	0	0.94	0	0	0	0	12.2198	18.8448	21.8154	17.8656
1:00:00	0	0	0	0	0	0.77	0	1.66	0	0	0	0	4.5	7.7	2.51	6.18	3.43	6.04	2.32	5.1	0	1.31	0	0.76	0	0	0	0	0	0	0	0	8.64335	15.9358	19.1482	14.0239
2:00:00	0	0	0	0	0	0	0	0	0	0	0	0	2.84	4.79	1.34	6.02	2.92	2.67	1.53	4.46	0	0	0	0	0	0	0	0	0	0	0	0	7.72007	7.1667	7.48417	10.6433
4:00:00	0	0	0	0	0	0	0	0	0	0	0	0	2.29	3.64	0.89	2.18	1.72	2.37	0.79	3.73	0	0	0	0	0	0	0	0	0	0	0	0	4.55926	6.30172	5.39106	5.64037
6:00:00	0	0	0	0	0	0	0	0	0	0	0	0	1.29	0	0	1.91	1.67	0	0	1.91	0	0	0	0	0	0	0	0	0	0	0	0	3.95246	0	2.41421	4.85645
24:00:00	0	0	0	0	0	0	0	0	0	0	0	0	0	0	0	0	0	0	0	0	0	0	0	0	0	0	0	0	0	0	0	0	0	0	2.13125	0
		N-acyl variants [ug/mL] in liver (2nd trial)								TOTAL			N-acyl variants [ug/mL] in heart (2nd trial)								TOTAL			N-acyl variants [ug/mL] in brain (2nd trial)								TOTAL
	Mice	C15a	C15i	C15s	C16i	C16s	C17a	C17i	C17s			Mice	C15a	C15i	C15s	C16i	C16s	C17a	C17i	C17s			Mice	C15a	C15i	C15s	C16i	C16s	C17a	C17i	C17s
	1	0	0	0	0.219578	0.290818	0	0	0	0.510396		1	0	0	0	0.0508368	0.0903886	0	0	0	0.141225		1	0	0	0	0.0521127	0	0	0	0	0.052113
	2	0	0	0	0.114148	0.135708	0	0	0	0.249856		2	0	0	0	0.0948714	0.11248	0	0	0	0.207351		2	0	0	0	0	0	0	0	0	0
	3	0	0.0501546	0	0.575668	0.420474	0.132613	0	0	1.17891		3	0	0	0	0.117447	0.172253	0.04961	0.030706	0	0.370016		3	0	0	0	0	0	0	0	0	0
	4	0	0	0	0.478503	0.415417	0.104138	0.085819	0	1.08388		4	0	0	0	0.181306	0.28283	0.077183	0.053147	0	0.594466		4	0	0	0	0.0888547	0.0650772	0	0	0	0.153932
	5	0	0	0	0.669262	0.666111	0.235475	0.142785	0	1.71363		5	0	0	0	0.102969	0.1253	0	0	0	0.228269		5	0	0	0	0	0	0	0	0	0
	6	0.0333655	0.341085	0.215744	3.06073	2.52156	0.861715	0.411754	0.169474	7.61543		6	0	0	0	0.267722	0.339943	0.125962	0.05979	0	0.793417		6	0	0	0	0.0573813	0.042938	0	0	0	0.100319
	7	0	0	0	0.181288	0.175618	0.050396	0.04087	0	0.448172		7	0	0	0	0	0	0	0	0	0		7	0	0	0	0	0	0	0	0	0
	8	0.0283056	0.294822	0.199761	2.78436	2.21814	0.686979	0.253399	0.175448	6.64121		8	0	0	0	0.192139	0.207176	0.071771	0	0	0.471086		8	0	0	0	0.0597177	0.0376055	0	0	0	0.097323
	9	0	0	0	0.384202	0.612177	0.194278	0.081356	0	1.27201		9	0	0	0	0	0	0	0	0	0		9	0	0	0	0	0	0	0	0	0
												10	0	0	0	0.330858	0.318098	0.085511	0.041045	0	0.775512		10	0	0	0	0	0	0	0	0	0

## Sheet: TunR1
	N-acyl variants [ug/mL] in blood (1st trial)																																TOTAL
Time (min)	C15a				C15i				C15s				C16i				C16s				C17a				C17i				C17s
0:05:00	0.81		0.79	0	4.48		4.74	2.18	1.48		1.39	0.92	31.61		28.89	19.08	13.18		13.6	7.05	3.59		3.08	1.94	1.36		1.75	1.34	0	0	0	0	56.2298	52.268	47.1839	54.2298
0:15:00	0	0.53	0.7	0	1.73	4.54	2.96	1.78	0.83	1.65	0.94	0	17.9	31.01	21.48	14.55	8.85	17.01	11.04	8.82	1.94	3.81	2.93	1.52	0.8	1.53	1.51	0.75	0	0	0	0	32.0885	42.1729	38.8058	26.5681
0:30:00	0	0	0	0	1.66	1.67	2.94	0.93	0.48	0.86	0.89	0	14.75	18.02	19.08	12.96	7.11	8.06	8.67	5.59	1.79	1.79	2.62	1.44	0.98	0.64	1.12	0	0	0	0	0	26.7348	29.5541	37.9592	21.0064
1:00:00	0	0	0	0	0.76	1.62	1.52	0.43	0	0.76	0.78	0	8.24	14.31	15	5.34	5.9	6.86	8.3	3.03	1.03	1.68	1.53	1.36	0	0.34	0.78	0	0	0	0	0	16.0111	27.0808	28.0194	10.0993
2:00:00	0	0	0	0	0.57	0.64	0.75	0	0	0	0	0	4.83	6.58	7.26	3	3.28	4.2	5.91	3.18	0.79	1.22	0.67	0.34	0.27	0.3	0.59	0	0	0	0	0	10.4536	12.2984	15.1087	9.18336
4:00:00	0	0	0	0	0	0	0.6	0	0	0	0	0	3.19	6.51	7.19	1.49	2.94	3.49	3.47	1.24	0.58	0.62	0.49	0	0	0.3	0.47	0	0	0	0	0	8.68825	9.73893	9.13361	4.97288
6:00:00	0	0	0	0	0	0	0	0	0	0	0	0	1.16	4.85	3.68	1.01	1.47	3.42	2.56	1.61	0	0	0	0	0	0	0	0	0	0	0	0	3.62874	8.1916	7.80793	2.61675
24:00:00	0	0	0	0	0	0	0	0	0	0	0	0	0	4.6	1.65	0	0	2.58	1.68	0	0	0	0	0	0	0	0	0	0	0	0	0	0	7.08416	3.33521	0
		N-acyl variants [ug/mL] in liver (2nd trial)								TOTAL
	Mice	C15a	C15i	C15s	C16i	C16s	C17a	C17i	C17s
	1	0	0.0347588	0	0.304604	0.212489	0	0.048039	0	0.599891
	2	0	0.0249547	0	0.495198	0.356118	0	0.103932	0	0.980203
	3	0	0	0	0	0	0	0	0	0
	4	0	0.0963252	0	1.14462	0.634873	0.166788	0.086486	0	2.12909
	5	0	0	0	0.461221	0.195434	0	0.051521	0	0.708176
	6	0	0	0	0.441786	0.235164	0.061876	0.050146	0	0.788972
	7	0	0	0	0.309961	0.19819	0	0	0	0.50815
	8	0	0	0	0.623644	0.385943	0.091194	0.044437	0	1.14522
	9	0	0	0	0.702738	0.385613	0.112459	0.067377	0	1.26819
	10	0	0.0148247	0	0.291808	0.251193	0.076183	0.102867	0	0.736875

## Sheet: TunR2
	N-acyl variants [ug/mL] in blood (1st trial)																																TOTAL
Time (min)	C15a				C15i				C15s				C16i				C16s				C17a				C17i				C17s
0:05:00	0.34	0.46	0.53	0.42	3.56	2.63	2.43	2.91	1.28	0.87	0.73	0.82	19.96	15.63	19.9	17.14	13.62	15.63	16.92	17.14	2.01	1.49	1.47	1.4	0.5	0.61	0.68	0.81	0	0	1.2	0	40.7904	33.9726	35.6256	36.7962
0:15:00	0.28	0	0.25	0.41	2.89	1.54	2.15	2.52	0.58	0.52	0.39	0.84	19.47	10.74	11.94	16.45	12.44	8.09	8.83	12.86	1.63	0.95	1.25	1.37	0.48	0.25	0.6	0.61	0	0	0	0	37.4337	31.8542	25.6916	34.2543
0:30:00	0	0	0.27	0.22	1.44	1.29	2.12	0.96	0.37	0.52	0	0	10.24	10.65	10.74	8.82	11.62	6.97	7.08	5.5	1.06	0.64	0.98	1.28	0.46	0	0.33	0.51	0	0	0	0	26.0321	21.5953	21.6555	16.9194
1:00:00	0	0	0	0	0	1.29	0.88	0.79	0	0	0	0	9	10.65	6.36	6.08	5.29	6.97	5.35	5.02	0.22	0.51	0.59	0.84	0	0	0.19	0.38	0	0	0	0	14.2896	19.9462	13.1773	13.4735
2:00:00	0	0	0	0	0	0.72	0.67	0.48	0	0	0	0	3.89	6.03	6.13	5.59	4.03	4.16	3.93	4.41	0	0.51	0.49	0.34	0	0	0	0	0	0	0	0	7.43165	11.2734	11.5466	11.1366
4:00:00	0	0	0	0	0	0.43	0	0	0	0	0	0	3.4	3.98	3.37	3.05	3.27	3.48	3.33	3.17	0	0.39	0.39	0	0	0	0	0	0	0	0	0	7.16128	7.60081	7.09147	6.21895
6:00:00	0	0	0	0	0	0	0	0	0	0	0	0	2.21	2.89	2.1	2.31	2.9	3.45	2.7	2.07	0	0	0	0	0	0	0	0	0	0	0	0	5.32969	7.4671	4.79651	4.3864
24:00:00	0	0	0	0	0	0	0	0	0	0	0	0	0	0	0	0	0	0	0	0	0	0	0	0	0	0	0	0	0	0	0	0	0	0	0	0
		N-acyl variants [ug/mL] in liver (2nd trial)								TOTAL
	Mice	C15a	C15i	C15s	C16i	C16s	C17a	C17i	C17s
	1	0	0	0	0.312649	0.236399	0	0	0	0.549048
	2	0	0	0	0.373387	0.258099	0.054385	0.020046	0	0.705917
	3	0	0	0	0.240877	0.197015	0	0	0	0.437893
	4	0.0381894	0.0167853	0	0.717409	0.576124	0.065827	0.02966	0	1.44399
	5	0	0	0	0.408594	0.359956	0.057634	0.035295	0	0.86148
	6	0	0	0	0.0214947	0.0154251	0	0	0.066894	0.103814
	7	0	0	0	0.631817	0.514478	0.05557	0.04171	0	1.24358
	8	0.0960373	0.0197871	0	1.26225	1.14019	0.143784	0.090333	0.069252	2.82164
	9	0	0	0	0.400875	0.349097	0.074169	0.032871	0	0.857012
	10	0.0777733	0.0161329	0	1.55718	1.01816	0.193	0.101008	0.136146	3.0994
