# Supplementary material for: TunR2, a novel mode-of-action tunicamycin-type antibiotic: Pharmacokinetics in C57BL/6 mouse and Holstein cattle
Source: PLoS One. 2025 Jul 23;20(7):e0327932. doi: 10.1371/journal.pone.0327932 (PMC12286339; doi:10.1371/journal.pone.0327932)
Supplement: S2 Data Set — (XLSX) [file pone.0327932.s031.xlsx]

## Sheet: Dose and sampling hours 
			COW							COW
			5327	6739	6878	12802				5327	6739	6878	12802
date	Day	"hour"	EXACT HOUR OF SAMPLING				OBSERVATIONS		Dose	DOSE ADMINISTRATION				Side of inoculation
2/21/2023 1 dose (100mg)	0	0	10:00:00	09:45:00	09:20:00	10:15:00	Inflammation/haematoma at injection site in yugular vein (more in cow 6739). Not present in cow #12802. Inflammation was low 3 hours after injection. The first blood sample after TunR2 was taken from the tail vein. The rest were from the yugular vein.		1	10:05:00	09:50:00	09:27:00	10:20:00	Right
		0:20-1	10:35:00	10:30:00	10:25:00	10:40:00			2	09:55:00	09:00:00	09:17:00	09:40:00	Left (except cow #6739 that was on the right)
		3	12:45:00	12:30:00	12:35:00	12:50:00			3	09:35:00	09:25:00	09:45:00	10:00:00	Right
		6	15:25:00	15:20:00	15:10:00	15:30:00
2023-02-22	1		09:15:00	09:00:00	09:08:00	09:25:00
2/23/2023 2 dose (50mg)	2	0	09:50:00	8:45 (MILK 7:30)	09:15:00	09:30:00
		0:20-1	10:20:00	10:05:00	10:10:00	10:15:00
		3	12:15:00	12:10:00	12:05:00	12:20:00
		6	15:10:00	15:05:00	15:20:00	15:30:00
2023-02-24	3		09:15:00	09:00:00	09:10:00	09:20:00
2/25/2023 3 dose (45mg)	4	0	09:30:00	09:18:00	09:40:00	09:55:00
		0:20-1	10:15:00	10:10:00	10:20:00	10:25:00
		3	12:15:00	12:10:00	12:20:00	12:00:00
		6	15:00:00	15:10:00	15:20:00	15:25:00
2023-02-26	5		MILK: 7:30AM / REST BETWEEN 8:30-9:30
	NOTE: REST OF THE SAMPLING WERE BETWEEN 9:00-9:30 (SOME CASES MILK WAS TAKEN AT 7:30 AM)

## Sheet: Weight (lb)
	COW	5327	6739	6878	12802
date	Day							Weight (Kg)	Dose (ug/Kg)
2023-02-06	-15	2006	1506	1758	1849		COW		1	2	3
2023-02-13	-8	2000	1546	1730	1835		5327	908.5	110.072	55.0358	49.5322
2023-02-21	0	1965	1500	1725	1741	1 dose (100mg)	6739	692.2	144.467	72.2335	65.0101
2023-02-22	1	1996	1477	1677	1776		6878	791	126.422	63.2111	56.89
2023-02-23	2	2038	1447	1720	1828	2 dose (50mg)	12802	835.5	119.689	59.8444	53.86
2023-02-24	3	2047	1449	1755	1825
2023-02-25	4	2031	1458	1745	1850	3 dose (45mg)
2023-02-26	5	1964	1454	1744	1820
2023-02-27	6	1973	1440	1731	1830
2023-03-03	10	2009	1543	1628	1844
2023-03-13	20	2154	1563	1552	1920	6878 3/10/23
2023-03-23	30	2149	1573		1916
2023-04-21	60	2258	1600		1953
2023-05-22	91	2324	1605		1996

## Sheet: Temp (F)
		COW	5327	6739	6878	12802
date	Day	hour
2023-02-06	-15		103	101.5	101.5	101.7
2023-02-13	-8		100.3	100.2	102.1	102
2023-02-21	0	0	101.4	100.3	100.3	101.7	1 dose (100mg)
		0:20-1	101.8	101.2	101	102.1
		3	101.1	100.4	101.5	101.3
		6	101.9	100.3	101.5	102.1
2023-02-22	1		101.4	99.8	100.3	101.5
2023-02-23	2	0	101.5	101	99.6	102.1	2 dose (50mg)
		0:20-1	101.3	101.6	100.5	102.1
		3	101	95.5	100.6	101.1
		6	101.7	100.7	101.2	101.6
2023-02-24	3		101.3	98	100.6	101.5
2023-02-25	4	0	100.3	98.7	99.7	100.5	3 dose (45mg)
		0:20-1	100.9	100.8	101	100.9
		3	100	100.2	101	101
		6	101.2	100.9	101.4	101.6
2023-02-26	5		100.5	99.2	100.2	101.8
2023-02-27	6		100	100.2	100	101.2
2023-03-03	10		100.6	101.4	100.8	101.3
2023-03-13	20		101.3	100.4	101.4	101.6	6878 3/10/23
2023-03-23	30		100.6	99.7		101.8
2023-04-21	60		101.1	100.1		101.5
2023-05-22	91		101	99.4		101

## Sheet: CBC Chem analysis #5327
	Animal 5327
Test	2023-02-06	2023-02-13	2023-02-21	2023-02-22	2023-02-23	2023-02-24	2023-02-25	2023-02-26	2023-02-27	2023-03-03	2023-03-13	2023-03-23	2023-04-21	2023-05-22
WBC (103/ul)	7.91	7.86	8.26	7.84	7.44	7.65	7.57	8.99	8.2	8.24	9.39	9.45	8.09	8.76
RBC (106/ul)	6.46	6.66	6.5	6.43	6.45	7.68	6.2	6.9	6.88	6.68	6.12	5.95	6.74	6.81
HGB (g/dL)	11.3	11.8	11.6	11.4	11.5	13.7	11.1	12.4	12.4	12	10.8	10.9	12.7	13
HCT (%)	32.4	33.8	33.2	32.6	32.5	39.6	33	35.7	34.9	33.6	31.1	31	35.9	36.4
MCV (fL)	50.2	50.8	51.1	50.7	50.4	51.6	53.2	51.7	50.7	50.3	50.8	52.1	53.3	53.5
MCH (pg)	17.5	17.7	17.8	17.7	17.8	17.8	17.9	18	18	18	17.6	18.3	18.8	19.1
MCHC (g/dL)	34.9	34.9	34.9	35	35.4	34.6	33.6	34.7	35.5	35.7	34.7	32.2	35.4	35.7
PLT &O (103/ul)	280	348	353	312	362	328	347	372	320	308	335	315	298	279
RDW-SD (fL)	31.2	32	34.7	34.6	34.4	37.6	35.6	35.4	34.6	34.4	35.3	41.1	43.3	39.6
RDW-CV (%)	19	20.6	21.6	21.3	21.6	21.6	20.3	21.4	21.3	21.1	21.9	23.5	23.5	21.5
MPV (fL)	7.2	7.9	7.6	7.1	8.1	8.6	13.8		7.8	7.8	7.5	8.1	8.2	8.6
NRBC (103/ul)	0	0	0	0	0	0	0	0	0	0	0.03	0	0	0
NRBC (%)	0	0	0	0	0	0	0	0	0	0	0.3	0	0	0
NEUT (103/ul)	2.62	2.69	3.09	2.67	2.28	4.12	2.33	2.61	2.65	2.42	3.66	3.18	2.41	2.38
NEUT (%)	33	34.2	37.4	34	30.7	53.7	30.7	29	32.4	29.5	38.9	33.7	29.8	27.2
LYMPH (103/ul)	3.66	3.92	3.69	3.77	3.89	2.33	3.12	3.64	3.94	4.17	3.84	4.36	3.97	4.5
LYMPH (%)	46.3	49.9	44.7	48.1	52.3	30.5	41.2	40.5	48	50.6	40.9	46.1	49.1	51.4
MONO (103/ul)	1.05	1.01	1.22	1.16	1.08	0.57	1.92	2.58	1.38	1.38	1.62	1.57	1.41	1.43
MONO (%)	13.3	12.8	14.8	14.8	14.5	7.5	25.4	28.7	16.8	16.7	17.3	16.6	17.4	16.3
EO (103/ul)	0.52	0.18	0.2	0.17	0.12	0.58	0.15	0.09	0.19	0.21	0.19	0.28	0.22	0.38
EO (%)	6.6	2.3	2.4	2.2	1.6	7.6	2	1	2.3	2.5	2	3	2.7	4.3
BASO (103/ul)	0.06	0.06	0.06	0.07	0.07	0.05	0.05	0.07	0.04	0.06	0.08	0.06	0.08	0.07
BASO (%)	0.8	0.8	0.7	0.9	0.9	0.7	0.7	0.8	0.5	0.7	0.9	0.6	1	0.8
N:L ratio	0.715847	0.686224	0.837398	0.708223	0.586118	1.76824	0.746795	0.717033	0.672589	0.580336	0.953125	0.729358	0.607053	0.528889
L:M ratio	3.48571	3.88119	3.02459	3.25	3.60185	4.08772	1.625	1.41085	2.85507	3.02174	2.37037	2.77707	2.8156	3.14685
N:M ratio	2.49524	2.66337	2.53279	2.30172	2.11111	7.22807	1.21354	1.01163	1.92029	1.75362	2.25926	2.02548	1.70922	1.66434
Plat:L	76.5027	88.7755	95.664	82.7586	93.0591	140.773	111.218	102.198	81.2183	73.8609	87.2396	72.2477	75.063	62
RET (%)	0.02	0.02	0.02	0.01	0.01	0.02	0.01	0	0.01	0	0.06	0.03	0.02	0.03
RET (106/ul)	0.0013	0.0013	0.0013	0.0006	0.0006	0.0015	0.0006	0	0.0007	0	0.0037	0.0018	0.0013	0.002
IRF (%)	21.4	5.6	21.4	10	22.2	11.1	0		16.7		30.2	5	8.3	8.7
RET-He (pg)											19.5
GLU (mg/dL)	79	70	76	72	62	88	72	73	93	73	63	65	81	74
CREA (mg/dL)	1	1	1.1	1	1.1	1.2	1	1	0.9	1	0.9	1	1	1.1
BUN (mg/dL)	15	16	23	20	17	17	17	7	9	14	17	23	17	14
BUN/CREA	16	16	22	20	15	14	17	7	10	14	18	23	17	13
PHOS (mg/dL)	5.2	4.8	5.2	4.7	6.3	5.1	4.7	5.3	5.8	8.3	4.9	4.6	5.8	5.5
CA (mg/dL)	9.1	9.3	9.3	8.9	9.1	10	9.1	9.3	8.6	10.3	8.9	9.3	9.7	9.8
TP (g/dL)	7.8	8.6	8.5	8.2	8.6	9.3	8.7	9.8	8.4	8.6	8.1	8.8	8.7	8.2
ALB (g/dL)	3.2	3.7	3.5	3.4	3.3	3.4	3.6	3.9	3.2	3.3	3.3	3.8	3.6	3.5
GLOB (g/dL)	4.6	5	5	4.8	5.3	5.8	5.1	5.9	5.3	5.3	4.8	5	5.1	4.7
ALB/GLOB	0.7	0.7	0.7	0.7	0.6	0.6	0.7	0.7	0.6	0.6	0.7	0.7	0.7	0.8
ALT U/L)	46	54	44	48	55	38	59	66	49	43	42	49	43	49
AST (U/L)		92	98	81	108	78	133	177	129	160	154	121	121	95
ALKP (U/L)	40	35	36	29	31	31	57	121	74	53	57	35	34	31
GGT (U/L)	21	20	26	25	22	29	28	52	53	52	48	29	31	26
TBIL (mg/dL)	0.1	0.3	0.2	0.2	0.3	0.3	0.3	1.7	1.6	0.2	0.2	0.4	0.2	0.3
CHOL (mg/dL)	88	92	110	110	118	102	130	147	121	117	108	99	99	89
AMYL (U/L)	67	73	67	75	46	47	76	100	41	69	63	80	55	47
LIPA (U/L)	106	41	45	41	38	81	50	78	81	62	68	63	83	70
CK (U/L)		89	92	98	108	102	112	146	106	89	123	273	143	134
Na											144
K											3.8
Na/K											38
Cl											102
Osm Calc											285

## Sheet: CBC Chem analysis #6739
	Animal 6739
Test	2023-02-06	2023-02-13	2023-02-21	2023-02-22	2023-02-23	2023-02-24	2023-02-25	2023-02-26	2023-02-27	2023-03-03	2023-03-13	2023-03-23	2023-04-21	2023-05-22
WBC (103/ul)	6.01	5.65	6.44	6.23	5.69	6.35	4.84	5.92	6.04	6.87	6.82	6.85	6.44	8.12
RBC (106/ul)	5.66	5.35	6.19	6.44	6.51	6.64	6.27	6.18	6.39	6.07	6.27	6.48	7.45	6.8
HGB (g/dL)	9.7	9.2	10.6	11	11.2	11.3	10.7	10.5	11.3	10.3	10.5	11	12.3	11.1
HCT (%)	28.2	26.8	30.7	31.7	32.4	32.9	31.9	30.9	31.5	29.6	30.9	32.1	36	32.3
MCV (fL)	49.8	50.1	49.6	49.2	49.8	49.5	50.9	50	49.3	48.8	49.3	49.5	48.3	47.4
MCH (pg)	17.1	17.2	17.1	17.1	17.2	17	17.1	17	17.7	17	16.7	17	16.5	16.3
MCHC (g/dL)	34.4	34.3	34.5	34.7	34.6	34.3	33.5	34	35.9	34.8	34	34.3	34.2	34.5
PLT &O (103/ul)	469	392	399	379	398	408	359	457	454	460	430	434	307	352
RDW-SD (fL)	36	36.7	36.9	37	37.1	36.9	37.6	36.9	36.7	36.1	38.4	37.8	33.6	31.2
RDW-CV (%)	20.8	20.9	21.5	21.6	21.8	21.6	21.3	21.4	21.6	21.4	22.5	21.8	20.6	19.9
MPV (fL)	7.5	7.1	7.4	7.2	7.8	7.3		10.5	7.8	7	7.3	7.9	8	8.1
NRBC (103/ul)	0	0	0	0	0	0	0	0	0	0	0	0	0	0
NRBC (%)	0	0	0	0	0	0	0	0	0	0	0	0	0	0
NEUT (103/ul)	2.99	2.64	2.96	2.87	2.58	3.1	1.95	2.11	2.51	3.15	3.4	3.33	2.58	3.91
NEUT (%)	49.7	46.7	46	46	45.3	48.8	40.3	35.5	41.6	48.8	49.8	48.6	40.1	48.2
LYMPH (103/ul)	1.94	1.79	2.26	2.29	2.12	2.15	1.79	2.33	2.32	2.54	2.1	2.22	2.59	2.65
LYMPH (%)	32.3	31.7	35.1	36.8	37.3	33.9	37	39.4	38.4	37	30.8	32.4	40.2	32.6
MONO (103/ul)	0.77	0.75	0.89	0.78	0.73	0.81	0.88	1.2	0.89	0.83	0.96	0.91	0.91	1.07
MONO (%)	12.8	13.3	13.8	12.5	12.8	12.8	18.2	20.3	14.7	12.1	14.1	13.3	14.1	13.2
EO (103/ul)	0.27	0.4	0.26	0.24	0.21	0.23	0.15	0.2	0.27	0.29	0.3	0.33	0.27	0.39
EO (%)	4.5	7.1	4	3.9	3.7	3.6	3.1	3.4	4.5	4.2	4.4	4.8	4.2	4.8
BASO (103/ul)	0.04	0	0.07	0.05	0.05	0.06	0.07	0.08	0.05	0.06	0.06	0.06	0.09	0.1
BASO (%)	0.7	1.2	1.1	0.8	0.9	0.9	1.4	1.4	0.8	0.9	0.9	0.9	1.4	1.2
N:L ratio	1.54124	1.47486	1.30973	1.25328	1.21698	1.44186	1.08939	0.905579	1.0819	1.24016	1.61905	1.5	0.996139	1.47547
M:L ratio	2.51948	2.38667	2.53933	2.9359	2.90411	2.65432	2.03409	1.94167	2.60674	3.06024	2.1875	2.43956	2.84615	2.47664
N:M ratio	3.88312	3.52	3.32584	3.67949	3.53425	3.82716	2.21591	1.75833	2.82022	3.79518	3.54167	3.65934	2.83516	3.65421
Plat:L	241.753	218.994	176.549	165.502	187.736	189.767	200.559	196.137	195.69	181.102	204.762	195.495	118.533	132.83
RET (%)	0.01	0	0.01	0.01	0.01	0	0.03	0.02	0.02	0	0	0.01	0	0.01
RET (106/ul)	0.0006	0	0.0006	0.0006	0.0007	0	0.0019	0.0012	0.0013	0	0	0.0006	0	0.0007
IRF (%)	40	0	0	37.5	33.3	0	4	12.5	6.3			16.7		0
RET-He
GLU (mg/dL)	63	65	69	66	64	73	52	57	60	63	52	50	59	67
CREA (mg/dL)	1	1	1	0.9	0.9	0.8	0.8	0.7	0.7	0.8	0.9	0.9	1	1
BUN (mg/dL)	17	12	21	18	9	12	13	6	7	6	11	23	21	15
BUN/CREA	18	13	22	20	10	15	18	8	9	8	13	25	21	14
PHOS (mg/dL)	4.3	2.7	2.4	2.4	3.6	2.4	3.1	3.1	3.9	2.6	4.1	3.8	6	4.3
CA (mg/dL)	8.6	9.1	9.4	8.6	9	9	8.5	8.6	9.1	9.4	9.2	9.1	8.8	9.2
TP (g/dL)	8	7.9	8.3	8.1	8.4	7.9	8.4	8.5	8.3	7.9	8	8.5	8.3	8.2
ALB (g/dL)	3.4	3.4	3.8	3.6	3.6	3.3	3.5	3.6	3.3	3.4	3.5	3.7	3.6	3.4
GLOB (g/dL)	4.5	4.5	4.6	4.5	4.8	4.6	4.9	4.9	5	4.5	4.5	4.7	4.7	4.9
ALB/GLOB	0.8	0.8	0.8	0.8	0.7	0.7	0.7	0.7	0.7	0.7	0.8	0.8	0.8	0.7
ALT U/L)	37	35	41	42	54	41	53	57	47	42	43	55	56	57
AST (U/L)		103	108	115	118	120	162	161	144	138	135	124	130	128
ALKP (U/L)	70	80	74	69	83	115	142	202	158	119	107	86	82	62
GGT (U/L)	16	18	21	22	18	28	27	43	45	41	39	23	27	20
TBIL (mg/dL)	0.2	0.1	0.2	0.2	0.8	0.2	0.8	2	1.5	0.3	0.2	0.3	0.2	0.3
CHOL (mg/dL)	89	83	86	82	84	84	87	90	81	74	69	71	89	86
AMYL (U/L)	64	67	67	62	45	35	77	83	84	68	60	82	46	46
LIPA (U/L)	40	36	39	41	42	45	63	62	80	44	29	38	42	45
CK (U/L)		83	86	120	100	133	116	152	119	95	90	107	181	136
Na											145
K											3.6
Na/K											40
Cl											104
Osm Calc											283

## Sheet: CBC Chem analysis #6878
	Animal 6739
Test	2023-02-06	2023-02-13	2023-02-21	2023-02-22	2023-02-23	2023-02-24	2023-02-25	2023-02-26	2023-02-27	2023-03-03	2023-03-06
WBC (103/ul)	7.44	10.33	7.31	7.53	7.78	8.44	5.77	6.08	7.76	5.88	7.4
RBC (106/ul)	6.47	6.36	6.64	6.3	6.73	6.98	5.83	5.62	6.99	7.21	7.14
HGB (g/dL)	10.8	10.9	11.1	10.6	11.5	11.6	9.8	9.4	11.9	12.3	12
HCT (%)	30.9	30.2	31.6	29.3	32	33.2	28.3	27	33.3	34	34.5
MCV (fL)	47.8	47.5	47.6	46.5	47.5	47.6	48.5	48	47.6	47.2	48.3
MCH (pg)	16.7	17.1	16.7	16.8	17.1	16.6	16.8	16.7	17	17.1	16.8
MCHC (g/dL)	35	36.1	35.1	36.2	35.9	34.9	34.6	34.8	35.7	36.2	34.8
PLT &O (103/ul)	672	496	779	703	833	866	759	652	813	620	644
RDW-SD (fL)	34.7	35.3	35.9	34.6	35.7	36.1	37.1	36.2	36	36.3	37
RDW-CV (%)	22.1	22.5	22.4	22.1	22.5	22.7	22.4	22.3	22.6	22.7	22.8
MPV (fL)	9.8	7.6	8.1	8.9	8.2	9			7.6	7.9	7.4
NRBC (103/ul)	0	0	0	0	0	0	0	0	0	0	0
NRBC (%)	0	0	0	0	0	0	0	0	0	0	0
NEUT (103/ul)	4.16	6.58	4.14	4.66	4.77	5.07	2.37	2.18	4.26	2.32	3.68
NEUT (%)	55.9	63.7	56.6	61.8	61.3	60.1	41.2	35.9	54.8	39.5	49.8
LYMPH (103/ul)	2.26	2.39	2.05	2.09	2.07	2.21	2.35	2.63	2.52	2.39	2.48
LYMPH (%)	30.4	23.1	28	27.8	26.6	26.2	40.7	43.3	32.5	40.6	33.5
MONO (103/ul)	0.86	1.08	0.94	0.67	0.8	0.99	0.92	1.17	0.82	1.07	1.06
MONO (%)	11.6	10.5	12.9	8.9	10.3	11.7	15.9	19.2	10.6	18.2	14.3
EO (103/ul)	0.1	0.22	0.11	0.06	0.09	0.12	0.07	0.05	0.09	0.04	0.12
EO (%)	1.3	2.1	1.5	0.8	1.2	1.4	1.2	0.8	1.2	0.7	1.6
BASO (103/ul)	0.06	0.06	0.07	0.05	0.05	0.05	0.06	0.05	0.07	0.06	0.06
BASO (%)	0.8	0.6	1	0.07	0.6	0.6	1	0.8	0.9	1	0.8
N:L ratio	1.84071	2.75314	2.01951	2.22967	2.30435	2.29412	1.00851	0.828897	1.69048	0.970711	1.48387
M:L ratio	2.62791	2.21296	2.18085	3.1194	2.5875	2.23232	2.55435	2.24786	3.07317	2.23364	2.33962
N:M ratio	4.83721	6.09259	4.40426	6.95522	5.9625	5.12121	2.57609	1.86325	5.19512	2.16822	3.4717
Plat:L	297.345	207.531	380	336.364	402.415	391.855	322.979	247.909	322.619	259.414	259.677
RET (%)	0.05	0.02	0.03	0	0.02	0.06	0.11	0.05	0.06	0.03	0.04
RET (106/ul)	0.0032	0.0013	0.002	0	0.0013	0.0042	0.0064	0.0028	0.0042	0.0022	0.0029
IRF (%)	0	33.3	8.7		22.2	17	6.8	12.9	11.4	9.6	3.2
RET-He	15.6						16.2	17	16.9		16.1
GLU (mg/dL)	66	69	70	75	72	79	64	64	81	67	77
CREA (mg/dL)	0.8	0.9	0.9	0.8	0.9	0.8	0.8	0.7	0.7	0.8	0.7
BUN (mg/dL)	18	13	19	13	8	12	12	7	8	9	6
BUN/CREA	21	15	21	17	10	15	15	10	10	11	8
PHOS (mg/dL)	5.3	4.7	5.5	3.6	4.5	5.1	5.2	4.2	5.5	5.8	4
CA (mg/dL)	8.7	8.6	9.4	8.6	8.6	8.9	8.6	8.4	8.9	7.9	9
TP (g/dL)	8	8	9.6	8.2	8.6	8.1	8	8.1	8.1	7.8	7.4
ALB (g/dL)	3	3	3.2	2.9	3	2.8	2.7	2.8	2.6	2.8	2.5
GLOB (g/dL)	5	5	5.4	5.2	5.6	5.3	5.3	5.3	5.4	5.1	4.9
ALB/GLOB	0.6	0.6	0.6	0.6	0.5	0.5	0.5	0.5	0.5	0.5	0.5
ALT U/L)	58	57	52	57	62	57	62	65	58	59	43
AST (U/L)		110	135	133	133	127	147	166	175	245	125
ALKP (U/L)	39	48	33	36	38	42	37	47	54	54	50
GGT (U/L)	32	28	33	32	34	35	28	30	42	79	70
TBIL (mg/dL)	0.2	0.2	0.3	0.2	0.3	0.3	0.2	0.3	0.2	1.2	0.2
CHOL (mg/dL)	91	93	93	81	88	86	75	80	85	57	52
AMYL (U/L)	64	65	69	62	38	34	59	75	30	70	52
LIPA (U/L)	54	45	53	43	40	57	58	61	68	76	44
CK (U/L)		281	274	278	317	327	299	296	265	327	198
Na											146
K											3.3
Na/K											45
Cl											106
Osm Calc											284
FRU (umol/L)											177

## Sheet: CBC Chem analysis #12802
	Animal 12802
Test	2023-02-06	2023-02-13	2023-02-21	2023-02-22	2023-02-23	2023-02-24	2023-02-25	2023-02-26	2023-02-27	2023-03-03	2023-03-13	2023-03-23	2023-04-21	2023-05-22
WBC (103/ul)	7.83	7.37	7.78	7.75	7.77	8.98	7.02	8	7.66	7.23	7.09	7.42	7.83	4.48
RBC (106/ul)	7.65	7.49	7.67	7.6	7.51	6.83	6.42	7.64	7.57	7.78	7.24	6.9	7.51	6.78
HGB (g/dL)	13.7	13.5	13.7	13.4	13.2	12.2	11.4	13.7	13.5	14	13	12.3	13.4	12.2
HCT (%)	39.2	38.5	39	38.8	38.2	34.7	34.1	40.1	39.1	40	36.9	35.1	35.2	34.9
MCV (fL)	51.2	51.4	50.8	51.1	50.9	50.8	53.1	52.5	51.7	51.4	51	50.9	50.9	51.5
MCH (pg)	17.9	18	17.9	17.6	17.6	17.9	17.8	17.9	17.8	18	18	17.8	17.8	18
MCHC (g/dL)	34.9	35.1	35.1	34.5	34.6	35.2	33.4	34.2	34.5	35	35.2	35	35.1	35
PLT &O (103/ul)	365	377	340	331	335	343	386	310	367	334	312	378	287	313
RDW-SD (fL)	40.2	39.5	37.7	38.3	37.6	35.3	37.8	37.8	37.7	36.7	34.8	34.2	33.5	35.8
RDW-CV (%)	22.7	22.3	21.9	22.1	21.9	21.7	20.6	21.7	21.6	21.3	20.7	20.1	20.2	21.3
MPV (fL)	8.3	8.1	8	8.3	8.3	7.4			7.9	9.4	8.3	8.1	8.3	7.7
NRBC (103/ul)	0	0	0	0	0	0	0	0	0	0	0	0	0	0
NRBC (%)	0	0	0	0	0	0	0	0	0	0	0	0	0	0
NEUT (103/ul)	3.77	3.58	3.97	4.01	4.05	3.56	3.17	3.96	3.59	3.49	3.76	3.56	2.69	1.78
NEUT (%)	48.1	48.6	51.1	51.7	52.1	39.6	45.2	49.5	46.9	48.3	53.1	48	34.3	32.5
LYMPH (103/ul)	2.7	2.53	2.57	2.49	2.28	3.83	2.34	2.45	2.56	2.48	2.3	2.59	3.62	2.5
LYMPH (%)	34.5	34.3	33	32.1	29.3	42.7	33.3	30.6	33.4	34.3	32.4	34.9	46.2	45.6
MONO (103/ul)	0.71	0.61	0.57	0.57	0.69	1.34	0.89	0.83	0.72	0.63	0.53	0.7	1.07	0.64
MONO (%)	9.1	8.3	7.3	7.4	8.9	14.9	12.7	10.4	9.4	8.7	7.5	9.4	13.7	11.7
EO (103/ul)	0.59	0.61	0.63	0.62	0.69	0.19	0.55	0.69	0.73	0.57	0.47	0.52	0.38	0.5
EO (%)	7.5	8.3	8.1	8	8.9	2.1	7.8	8.6	9.5	7.9	6.6	7	4.9	9.1
BASO (103/ul)	0.06	0.04	0.04	0.06	0.06	0.06	0.07	0.07	0.06	0.06	0.03	0.05	0.07	0.06
BASO (%)	0.8	0.5	0.5	0.8	0.8	0.7	1	0.9	0.8	0.8	0.4	0.7	0.9	1.1
N:L ratio	1.3963	1.41502	1.54475	1.61044	1.77632	0.929504	1.3547	1.61633	1.40234	1.40726	1.63478	1.37452	0.743094	0.712
M:L ratio	3.80282	4.14754	4.50877	4.36842	3.30435	2.85821	2.62921	2.95181	3.55556	3.93651	4.33962	3.7	3.38318	3.90625
N:M ratio	5.30986	5.86885	6.96491	7.03509	5.86957	2.65672	3.5618	4.77108	4.98611	5.53968	7.09434	5.08571	2.51402	2.78125
Plat:L	135.185	149.012	132.296	132.932	146.93	89.5561	164.957	126.531	143.359	134.677	135.652	145.946	79.2818	125.2
RET (%)	0.03	0.02	0.02	0.02	0.02	0.02	0.02	0.02	0.02	0.02	0.02	0.02	0.02	0.02
RET (106/ul)	0.0023	0.0015	0.0015	0.0015	0.0015	0.0014	0.0013	0.0015	0.0015	0.0016	0.0014	0.0014	0.0015	0.0014
IRF (%)	11.1	0	6.7	0	16.7	23.1	14.2	7.1	0	0	7.7	6.3	13.3	20
RET-He
GLU (mg/dL)	84	80	83	86	79	77	74	70	93	82	74	67	86	74
CREA (mg/dL)	1.2	1.2	1.3	1.1	1.3	1.1	1.2	1.2	1.3	1.2	1.1	1.2	1.2	1.3
BUN (mg/dL)	22	16	25	20	16	20	19	14	15	14	19	26	19	16
BUN/CREA	18	13	19	18	12	19	16	11	12	12	17	22	16	12
PHOS (mg/dL)	5.9	6	5.6	4.2	5.3	6.4	5.2	5.3	4.7	5	4.5	6.6	5.1	5.3
CA (mg/dL)	9.7	10.2	9.4	9.4	9.4	9.5	9.8	10	10.3	10.1	9.4	9.8	9.7	10.1
TP (g/dL)	9.5	9.8	9.8	9.5	9.3	8.9	9.3	9.8	9.8	9.5	8.6	9.5	10.1	9.5
ALB (g/dL)	3.7	3.7	3.7	3.6	3.5	3.5	3.5	3.8	3.6	3.6	3.3	3.7	3.6	3.3
GLOB (g/dL)	5.9	6.1	6	5.9	5.8	5.4	5.7	6	6.2	5.9	5.4	5.8	6.5	6.2
ALB/GLOB	0.6	0.6	0.6	0.6	0.6	0.6	0.6	0.6	0.6	0.6	0.6	0.6	0.6	0.5
ALT U/L)	24	37	43	46	45	53	50	55	43	49	42	45	43	31
AST (U/L)		73	78	79	80	108	85	88	79	71	75	81	144	80
ALKP (U/L)	38	43	38	30	36	43	45	123	41	33	32	23	30	34
GGT (U/L)	24	25	24	23	25	28	24	22	28	28	26	15	33	26
TBIL (mg/dL)	0.3	0.3	0.3	0.3	0.3	0.3	0.3	0.4	0.3	0.3	0.2	0.6	0.4	0.4
CHOL (mg/dL)	103	103	100	100	101	132	95	100	102	89	85	95	100	83
AMYL (U/L)	82	93	88	78	55	38	89	105	66	76	67	94	57	51
LIPA (U/L)	96	81	87	68	67	48	77	68	83	79	69	69	88	78
CK (U/L)		102	101	177	131	117	102	131	110	93	81	95	96	87
Na											147
K											4
Na/K											37
Cl											105
Osm Calc											291

## Sheet: Urine Analysis
									Microscopic examination
DAY	date	COW	Color	Turbidity	Density (USG)	USG corrected*	pH	Vol. (mL)	Observations	Epitelial cells	Transitional cells	Renal tubular cells	RBC	WBC	Crystals	Hyaline cast	Bacteria	Others	Urine protein	Urine creatinine	Protein/creatinine Ratio (UPC)			-	neg
-15	2.6.23	5327	Dark yellow (DY)	+++	low (<1000)	1008.75	8.73	10	High contamination with feces	+	-	-	1-2	0-1	++ (calcium oxalate)	-	+++ (cont)					procesed on 2.17.23		+	low	too low	less than 3/hpf
		6739	Light yellow (LD)	+	1007	1035.36	8.7	3	Low contamination with feces	++	+	-	-	0-1	-	-	++ (cont)							++	medium	few
		6878	LY	-	1000	1026.05	8.14	10	-	-	-	-	0-1	0-1	-	-	-							+++	high	regular
		12802	Yellow (Y)	++	low (<1000)	1000.77	8.95	1.5	Contamination with feces	+	+	-	0-1	0-1	-	-	-							++++	TOO HIGH	abundant
-8	2.13.26	5327	LY	+	low (<1000)	1004.76	8.31	10	Contamination with feces	++	++	-	0-1	0-1	-	-	+ (cont)
		6739	DY	++	low (<1000)	1003.43	8.44	10	Contamination with feces	+++	++	+	-	-	-	-	-								hpf = high power field/microscopy field (400x)
		6878	LY	+	1003	1030.04	8.65	6	Low contamination with feces	++	++	-	-	0-1	-	-	-
		12802	Yellow (Y)	-	low (<1000)	1008.75	8.44	10	-	++	-	-	-	-	-	-	-
0	2.21.23	5327	LY	-	low (<1000)	1008.75	8.28	10	Low contamination with feces	++	-	-	0-1	0-1	+ (calcium oxalate)	-	-		4.636	32.1	0.144423	procesed on 2.22.23	1 dose (100mg)
		6739	LD	-	low (<1000)	1002.1	8.28	10	-	+	-	-	0-1	1-2	-	-	-		4.94	30	0.16466
		6878	Y	-	low (<1000)	1003.43	7.86	10	Low contamination with feces	+++	++	-	-	4-6	-	-	+++		3.949	53	0.074509
		12802	Y	-	1000	1026.05	8.39	10	-	+++	+	-	-	2-3	-	-	-		7.439	77.9	0.095494
1	2.22.26	5327	Brown (B)	+++	low (<1000)	1004.76	8.63	5	High contamination with feces	+++	-	-	-	0-1	-	-	++ (cont)		11.66	39	0.298974
		6739	LY	-	low (<1000)	1011.41	8.22	10	-	+	-	-	-	1-2	-	-	-		4.649	41.3	0.112566
		6878	DY	++	1000	1026.05	8.61	2.5	Contamination with feces	+++	-	-	1-2	25-30	-	-	++ (cont?)		24.94	90.3	0.276
		12802	Y	-	1003	1030.04	8.53	10	-	+++	+	-	-	>100	-	-	-		9.439	97.4	0.096909
2	2.23.23	5327	LY	-	low (<1000)	1004.76	8.22	10	-	+	-	-	1-2	1-2	-	-	-		6.553	33.9	0.193303		2 dose (50mg)
		6739	Y	+	low (≈995)	1019.4	8.45	10	Low contamination with feces	+	-	-	0-1	0-1	-	-	-		10.99	54.6	0.201282
		6878	Y	+	1010	1039.35	8.51	10	-	++++	+++	-	0-1	25-30	++ (struvite)	-	+		18.64	127.5	0.146196
		12802	Y	+	1005	1032.7	8.76	4	Low contamination with feces	+++	+	-	0-1	>100	-	-	-	Piocytes	56.16	97.4	0.576591
3	2.24.23	5327	DY	+++	1000	1026.05	8.25	9	High contamination with feces	++	-	-	1-2	1-2	-	-	-		16.55	58.2	0.284364
		6739	LY	-	low (≈995)	1019.4	8.04	10	-	+	-	-	0-1	0-1	-	-	-		12.99	52.7	0.246489
		6878	Y	++	1005	1032.7	7.94	10	Contamination with feces	++	+	-	6-8	5-7	++ (struvite) + (calcium oxalate)	-	++		26.68	95.1	0.280546
		12802	LY	+	1002	1028.71	8.10	10	-	+++	++	-	2-4	>100	+ (calcium oxalate)	-	+		13.35	87.0	0.153448
4	2.25.23	5327	LY	-	low (<1000)	1015	7.8	10	-	+	-	-	-	0-1	-	-	-		4.279	16.3	0.262515		3 dose (45mg)
		6739	LY	-	low (<1000)	1008.75	7.88	10	-	+	-	-	-	-	-	-	-		5.8	15.4	0.376623
		6878	Y	+	1000	1026.05	7.78	10	-	+	+	-	0-1	1-2	++ (struvite) + (calcium oxalate)	-	+		31.82	86.7	0.367
		12802	DY	+++	1000	1026.05	8.22	10	Contamination with feces	+	+++	-	1-2	>100	-	-	++		10.61	74.7	0.142
5	2.26.23	5327	LY	-	low (<1000)	1023.39	7.79	10	-	-	-	-	-	0-1	-	-	-		19	18	1.06
		6739	Y	-	low (<1000)	1015.41	7.7	10	-	+	+	-	-	0-1	-	-	-		12.95	33.7	0.384
		6878	Y	+	low (<1000)	1007.42	7.61	10	Low contamination with feces	+	-	-	-	0-1	-	-	+ (cont?)		33.68	58.9	0.572
		12802	DY	+++	1001	1027.38	8.22	10	-	+++	+++	-	1-2	>100	-	-	+	Piocytes	62.59	108.2	0.578
6	2.27.23	5327	LY	-	low (<1000)	1006.09	7.92	10	-	+	-	-	-	0-1	-	-	-		10.53	28.1	0.375
		6739	Ly	-	low (<1000)	1018.07	7.53	10	-	+	-	-	-	-	-	-	-		6.713	27.6	0.243
		6878	Y	-	low (<1000)	1008.75	7.9	10	-	+	-	-	-	0-1	++ (struvite)	-	-		71.71	74.5	0.963
		12802	DY	+++	1000	1026.05	8.21	10	Low contamination with feces	+++	+++	-	0-1	>100	-	-	+	Piocytes	13.81	90.0	0.153
10	3.03.23	5327	LY	-	low (<1000)	1010.08	7.91	10	-	+	-	-	0-1	0-1	-	-	-		39.55	40.5	0.977
		6739	Y	-	1000	1026.05	8.12	10	-	-	-	-	-	1-2	-	-	-		33.09	78.4	0.422
		6878	Y	+	low (<1000)	1004.76	6.72	10	-	++	++	-	0-1	5-7	-	-	++		155.9	116.4	1.34
		12802	Y	+++	1005	1032.7	8.22	10	-	++	++	-	2-3	50-70	-	-	+		13.24	114.3	0.116
20	3.13.23	5327	Y	-	low (<1000)	1011.41	8.1	10		+	-	-	0	0-1	+ struvite	-	-		5.587	44.9	0.124
		6739	Y	-	1011	1040.68	8.25	10		+	-	-	0-1	0-1	-	-	-		8.454	98.7	0.0857
		6878	Y	+	low (<1000)	1008.75	6.54	10	Contamination with feces	++	+++	-	1-2	2-3	-	-	++		73.9	131.7	0.561	3/10/2023 euthanasia
		12802	Y	-	1002	1028.71	8.29	10	Low contamination with feces	++	-	-	0-1	1-2	-	-	-		7.223	70.4	0.103
30	3.23.23	5327	Y	+++	1001	1027.38	8.3	10	Low contamination with feces	++	+	-	0-1	2-3	-	-	++ (cont)		7.861	50	0.157
		6739	DY	+++	1002	1028.71	8.73	5	Contamination with feces	++++	++++	-	-	1-2	-	-	++ (cont)		6.719	47	0.143
		6878
		12802	Y	+	1000	1026.05	8.51	10	Low contamination with feces	++	++++	-	0-1	0-1	-	-	+ (cont)		11.27	45.4	0.248
60	4.21.26	5327	Y	-	1003	1030.04	8.05	10	-	-	-	-	-	0-1	-	-	-		10.26	75	0.137
		6739	Y	++	1000	1026.05	8.4	10	Low ontamination with feces	++	+	-	1-2	30-35	-	-	++		15.83	45.2	0.35
		6878
		12802	Y	+++	1000	1026.05	8.29	10	Contamination with feces	++	-	-	-	0-1	-	-	++ (cont)		12.53	67.2	0.186
91	5.22.23	5327	Y	-	1005	1032.7	8.39	10	-	+	-	-	-	0-1	-	-	-		11.58	95	0.122
		6739	Y	-	1010	1039.35	8.41	10	-	+	-	-	-	0-1	-	-	-		7.725	89.1	0.0867
		6878
		12802	Y	-	1006	1034.03	8.21	10	-	++	-	-	0-1	0-1	-	-	-		13.46	114.7	0.117

## Sheet: TunR2 PK
			TunR2 N-acyl variants in blood [ng/mL]												TOTAL
			C16i			C16s			C17a			C17i
	Day	Time	#5327	#6739	#6878	#5327	#6739	#6878	#5327	#6739	#6878	#5327	#6739	#6878	#5327	#6739	#6878	Cow ID
	0	0	0	0	0	0	0	0	0	0	0	0	0	0	0	0	0
		0.5	0	0	0	0	0	0	0	0	0	0	0	0	0	0	0
		3	0	4.59326	0	0	2.23423	0	0	0	0	0	0	0	0	6.69764	0
		6	19.2717	13.2402	8.10528	11.5729	4.35136	2.56454	6.41281	0	0	0	0	0	37.0675	17.179	10.4154
	1		15.9822	7.41845	7.51097	10.0622	5.14635	1.98216	0	0	0	0	0	0	25.6346	12.3833	9.25016
	2	0	5.66267	5.23639	0	3.57126	4.19086	0	0	0	0	0	0	0	9.08884	9.30937	0
		0.5	25.3516	17.8904	3.78603	16.2853	11.7928	2.17937	5.14154	0	0	0	0	0	46.3866	29.2341	5.86457
		3	13.9539	9.43194	8.32181	8.18109	6.37811	4.55028	0	0	0	0	0	0	21.7661	15.5763	12.6461
		6	19.6435	5.95833	7.26546	12.1703	4.35278	4.22279	4.35624	0	0	0	0	0	35.8765	10.1693	11.2955
	3		0	9.59957	33.7219	0	6.35861	23.8537	0	0	11.9659	0	0	7.34061	0	15.7178	76.6368
	4	0	9.59634	0.995011	17.6222	6.81138	0.641936	12.0295	3.46948	0	3.9478	0	0	2.50712	19.8155	10.6117	35.8602
		0.5	75.7793	10.6892	8.2774	49.5098	6.83066	5.73186	20.0029	2.48149	3.33876	9.46847	0	0	153.811	19.8509	17.3091
		3	58.9239	17.6332	9.4717	38.3681	11.8724	5.0731	17.1907	3.62478	2.20153	7.98585	1.89811	0	121.807	34.7642	16.5951
		6	69.4182	27.835	3.84398	50.9957	18.6395	2.69013	23.9978	6.29856	0	10.7178	3.06582	0	154.637	55.448	6.4405
	5		21.7935	14.8826	50.7731	17.8498	11.6337	46.3382	5.00835	3.22003	14.1314	0	0	19.4994	44.4142	29.5541	130.355
	6		12.5564	6.01274	16.4006	11.0147	4.19235	14.7683	2.36044	0	5.43045	0	0	8.61779	25.7824	10.0584	45.126
	10		0	0	0	0	0	0	0	0	0	0	0	0	0	0	0
	20		0	0		0	0		0	0		0	0		0	0	0
			TunR2 N-acyl variants in milk [ng/mL]												TOTAL
			C16i			C16s			C17a			C17i
	Day	Time	#5327	#6739	#6878	#5327	#6739	#6878	#5327	#6739	#6878	#5327	#6739	#6878	#5327	#6739	#6878	Cow ID
	0	0		0			0			0			0			0
		0.5		0			0			0			0			0
		3		0			0			0			0			0
		6		3.37542			2.42429			0			0			5.71864
	1			6.98271			6.45918			0			0			13.3007
	2	0		4.73254			5.37497			0			0			10.0301
		0.5		12.0829			11.0941			0			0			22.9311
		3		15.6266			15.8287			0			0			31.1645
		6		30.7761			29.0938			0			0			59.2589
	3			15.0718			15.0034			0			0			29.7899
	4	0		18.1896			16.8504			0			0			34.6726
		0.5		18.5712			17.6484			0			0			35.8526
		3		28.6589			26.9577			7.92595			0			63.36
		6		47.867			46.0687			11.8235			0			105.404
	5			47.8756			37.8324			14.4497			0			99.7801
	6			15.624			16.6033			0			0			31.9508
	10			4.7779			4.41523			0			0			9.09642
	20			0			0			0			0			0
			TunR2 N-acyl variants in feces [ng/mL]												TOTAL
			C16i			C16s			C17a			C17i
	Day	Time	#5327	#6739	#6878	#5327	#6739	#6878	#5327	#6739	#6878	#5327	#6739	#6878	#5327	#6739	#6878	Cow ID
	0	0	0	0	0	0	0	0	0	0	0	0	0	0	0	0	0
		0.5	0	0	0	0	0	0	0	0	0	0	0	0	0	0	0
		3	0	0	0	0	0	0	0	0	0	0	0	0	0	0	0
		6	0	0	34.2335	0	0	21.886	0	0	4.28528	0	0	11.5038	0	0	71.2224
	1		44.3972	12.3686	120.157	34.8011	18.9872	98.2207	8.961	1.4424	26.9263	21.2509	13.5905	53.1788	108.791	46.3185	297.022
	2	0	55.9334	13.2932	106.915	39.624	11.9865	104.505	13.9102	3.45554	24.6621	12.4159	5.77427	48.3126	121.186	34.3922	283.441
		0.5	52.6256	26.4627	46.4544	47.9909	23.8255	37.6632	12.6226	5.99512	14.7107	12.5053	13.6469	13.2114	125.26	69.6479	111.696
		3	72.2428	37.4385	69.7421	66.3404	39.8336	62.8806	20.7332	9.88034	17.6224	0	10.4989	21.2709	158.864	97.4517	170.894
		6	64.396	99.7594	106.991	47.5714	75.7369	101.55	15.1319	28.9305	25.4163	9.32427	18.0403	27.8013	135.624	221.527	260.829
	3		88.4085	145.795	38.4523	75.9819	151.521	34.199	17.9905	45.1844	6.10793	19.6771	22.8996	10.9502	201.004	364.924	89.1826
	4	0	153.304	90.2423	164.102	121.688	73.189	163.235	41.2978	24.0593	48.2056	33.6082	17.8422	21.7753	348.382	204.461	396.528
		0.5	133.796	74.8359	79.7733	97.7174	80.0026	79.5135	52.2155	22.3672	16.6212	5.54924	14.0724	6.03744	288.645	191.029	181.239
		3	71.0336	89.4581	39.5349	55.2647	77.6956	28.4182	12.114	24.2516	8.58999	0	17.3942	5.51869	137.379	208.05	81.5223
		6	91.525	88.7738	53.306	62.7359	99.7744	42.8463	32.385	21.0618	16.7327	9.21844	19.1048	7.44249	195.18	228.236	119.936
	5		280.843	234.808	83.8401	263.599	207.027	67.7256	138.487	92.5309	20.4885	68.6435	53.5705	8.35781	752.61	587.425	179.523
	6		291.987	153.451	27.014	289.873	113.892	19.4381	169.971	46.5133	6.47655	101.454	30.9813	3.3707	855.864	343.435	55.9617
	10		43.2627	7.97088	74.1066	28.9436	5.94954	53.7267	17.3546	0	19.5918	10.5593	0	14.1464	99.8709	13.7331	160.732
	20		0	0	28.5176	0	0	25.5252	0	0	3.68187	0	0	0	0	0	57.3129
